# Supplementary material for: Common Presence of Phototrophic Gemmatimonadota in Temperate Freshwater Lakes
Source: mSystems. 2021 Mar 16;6(2):e01241-20. doi: 10.1128/mSystems.01241-20 (PMC8547001; doi:10.1128/mSystems.01241-20)
Supplement: TABLE S1 [file msystems.01241-20-st001.xlsx]

## Sheet: List of MAGs_Genome database
FRESHWATER LAKES	SEDIMENTS	ESTUARY SEDIMENTS	SOIL	PERMAFROST	MARINE	SODA LAKE	HYDROTERMAL VENT	HOT SPRING	WASTEWATER	WELL	SPONGE	BIOREACTOR	BIOFILM	COMPOST	METAGENOME
CH-Jul18-bin112	162A-106	GCA-001304415	GCA-000522985	GCA-003131365	GCA-002291775	GCA-003551025	GCA-002311435	GCA-003695865	GCA-000010305	GCA-001802015	GCA-002238865	GCA-001724275	GCA-002483225	GCA-002919185	GCA-003543295
CH-Jul18-bin33	162A-121		GCA-001914565	GCA-003131805	GCA-002295045	GCA-003556545	GCA-002311875			GCA-001802045
CH-Jul18-bin44	162A-149		GCA-001914615	GCA-003131825	GCA-002295625	GCA-003556585	GCA-003228455			GCA-001802055
CH-Jul18-bin76	162A-160		GCA-001914625	GCA-003132065	GCA-002295725	GCA-003556625	GCA-003230295			GCA-001802605
CH-Oct18-bin5	162A-216		GCA-001915025	GCA-003133725	GCA-002313235	GCA-003556885	GCA-003232955
Jr-7aug17-35	162A-229		GCA-001917625	GCA-003134685	GCA-002313925	GCA-003557525	GCA-003246755
RE-15aug16-119	162A-255		GCA-001917665	GCA-003134875	GCA-002323355	GCA-003558295	GCA-003247675
RE-23may17-307	162A-259		GCA-001918125	GCA-003134915	GCA-002339385	GCA-003559555	GCA-003248075
RE-23may17-493	162A-271R1		GCA-001918555	GCA-003136975	GCA-002346625	GCA-003560065	GCA-003251175
RE-26jul17-69	162A-307		GCA-001918575	GCA-003141175	GCA-002346665	GCA-003561415	GCA-003447875
RE-4nov15-191	162A-30R1		GCA-001918585	GCA-003141205	GCA-002347035	GCA-003561635	GCA-003497425
RE-9nov16-200	162A-310		GCA-001919115	GCA-003142495	GCA-002348265	GCA-003562075
RH-14apr17-229	162A-399		GCA-001919865	GCA-003152485	GCA-002348465	GCA-003564295
RH-14apr17-388	162A-48		GCA-001919895	GCA-003155795	GCA-002348665	GCA-003564555
RH-14apr17-488	162A-525R1		GCA-001920555	GCA-003157095	GCA-002348755	GCA-003567615
RH-15aug16-146	162A-526		GCA-002215645	GCA-003157535	GCA-002377325
RH-15aug16-88	162A-558		GCA-002404335	GCA-003167595	GCA-002377365
RH-15aug16-95	162cmB-155		GCA-002404375	GCA-003168085	GCA-002377525
RH-18aug17-102	162cmB-156		GCA-002427925	GCA-003169745	GCA-002377615
RH-20apr16-187	162cmB-204		GCA-003220755	GCA-003169895	GCA-002390225
RH-20apr16-202	162cmB-214		GCA-003220795	GCA-003169955	GCA-002433265
RH-20apr16-262	162cmB-313		GCA-003220805	GCA-003170215	GCA-002433735
RH-23may17-1112	162cmB-399R1		GCA-003220835	GCA-003171215	GCA-002450355
RH-23may17-425	162cmB-429		GCA-003220875		GCA-002450365
RH-23may17-540	162cmB-488R1		GCA-003220885		GCA-002450595
RH-23may17-574	162cmB-505		GCA-003220905		GCA-002450735
RH-23may17-649	162cmB-50		GCA-003220935		GCA-002450765
RH-26jul17-212	162cmB-522R1		GCA-003220955		GCA-002500425
RH-26jul17-234	162cmB-561		GCA-003220975		GCA-002500905
RH-27jun17-202	162cmB-65		GCA-003221005		GCA-002500925
RH-27jun17-280	162cmB-74R1		GCA-003221035		GCA-002501085
RH-9nov16-179	165cm-177		GCA-003221045		GCA-002501525
RH-9nov16-182	165cm-412		GCA-003221075		GCA-002686955
TH-Jun18-bin156	165cm-534		GCA-003221085		GCA-002695705
TH-Jun18-bin74	165cm-570		GCA-003221725		GCA-002697855
ZE-13oct10-106	165cm-596		GCA-003221755		GCA-002711035
ZE-3nov15-170	amara-144		GCA-003221765		GCA-002712565
ZE-Oct18-bin162	amara-222		GCA-003221805		GCA-002714045
ZH-13may13-120	amara-295		GCA-003221825		GCA-002716565
ZH-3nov15-207	te17-122		GCA-003221855		GCA-002718595
ZH-3nov15-212			GCA-003221875		GCA-002724575
ZH-3nov15-40			GCA-003221895		GCA-002730115
ZH-Jul18-bin180			GCA-003221915		GCA-002731735
ZH-Oct18-bin29			GCA-003221975		GCA-003445355
ZH-Oct18-bin98			GCA-003221985		GCA-003447405
GCA-000695095			GCA-003221995		GCA-003482615
GCA-002331565			GCA-003222035		GCA-003483585
GCA-002737115			GCA-003222055		GCA-003486145
			GCA-003222065		GCA-003487585
			GCA-003222085		GCA-003509705
			GCA-003222115		GCA-003513645
			GCA-003222135		GCA-003526585
			GCA-003222155		GCA-003527825
			GCA-003222175		GCA-003529605
			GCA-003222195		GCA-003533605
			GCA-003222205		GCA-003539895
			GCA-003222235		GCA-003545185
			GCA-003223375
			GCA-003223395
			GCA-003223415
			GCA-003223425
			GCA-003223455
			GCA-003223475
			GCA-003223495
			GCA-003542315

## Sheet: Info_genomes
ID	Cultured strain	HABITAT	HABITAT
GCA-000010305	Gemmatimonas aurantiaca-type strain- complete genome	isolated from an anaerobic-aerobic sequential batch reactor operated under enhanced biological phosphorus removal conditions for wastewater treatment.	wastewater
GCA-000522985	Gemmatirosa kalamazoonesis- Complete Genome	Habitat:Terrestrial A bacterial strain KBS708 was isolated from organically-managed agricultural soil in Michigan, USA.	soil
GCA-000695095	Gemmatimonas phototrophica-Complete genome	limnic strain isolated from a lake in western Gobi Desert	freshwater lake
GCA-001304415		sediment metagenome-estuary sediments Sulfate-rich zone estuary sediments 8-12 cm-USA: White Oak River Estuary, North Carolina	estuary sediments
GCA-001724275		bioreactor metagenome- Cyanide and thiocyanate bioreactor	bioreactor
GCA-001802015		subsurface metagenome-Rifle well CD01 at time point 3 / C; 5m depth; 0.2 filter USA: Rifle, CO latitude and longitude 39.5369 N 107.7828 W	well
GCA-001802045		subsurface metagenome-Rifle background sediment; well D04 at 16ft depth - USA: Rifle, CO latitude and longitude 39.5369 N 107.7828 W	well
GCA-001802055		subsurface metagenome- Rifle well FP-101 under low O2 conditions; 0.2 micron filter; full assembly USA: Rifle, CO latitude and longitude 39.5369 N 107.7828 W	well
GCA-001802605		subsurface metagenome-Rifle well CD01 at time point 3 / C; 5m depth; 0.2 filter USA: Rifle, CO latitude and longitude 39.5369 N 107.7828 W	well
GCA-001914565		soil metagenome-Soil sample from Angelo meadow plot 2, 20cm depth, 6 days after first rain event (27mm) geographic location USA: Angelo, CA latitude and longitude 39.74 N 123.63 W	soil
GCA-001914615		soil metagenome-Soil sample from Angelo meadow plot 2, 20cm depth, 6 days after first rain event (27mm) geographic location USA: Angelo, CA latitude and longitude 39.74 N 123.63 W	soil
GCA-001914625		soil metagenome-Soil sample from Angelo meadow plot 2, 20cm depth, 6 days after first rain event (27mm) geographic location USA: Angelo, CA latitude and longitude 39.74 N 123.63 W	soil
GCA-001915025		soil metagenome-Soil sample from Angelo meadow plot 2, 20cm depth, 2 days after second rain event (91mm) geographic location USA: Angelo, CA, latitude and longitude 39.74 N 123.63 W	soil
GCA-001917625		soil metagenome- Soil sample from Angelo meadow plot 1, 40cm depth, pre rain geographic location USA: Angelo, CAlatitude and longitude 39.74 N 123.63 W	soil
GCA-001917665		soil metagenome- Soil sample from Angelo meadow plot 1, 40cm depth, pre rain geographic location USA: Angelo, CAlatitude and longitude 39.74 N 123.63 W	soil
GCA-001918125		soil metagenome-Soil sample from Angelo meadow plot 1, 40cm depth, 2 days after first rain event (91mm) geographic location USA: Angelo, CAlatitude and longitude 39.74 N 123.63 W	soil
GCA-001918555		soil metagenome-Soil sample from Angelo meadow plot 1, 40cm depth, 6 days after first rain event (27mm),geographic location USA: Angelo, CA,latitude and longitude 39.74 N 123.63 W	soil
GCA-001918575		soil metagenome-Soil sample from Angelo meadow plot 1, 40cm depth, 6 days after first rain event (27mm), geographic location USA: Angelo, CA,latitude and longitude 39.74 N 123.63 W	soil
GCA-001918585		soil metagenome-Soil sample from Angelo meadow plot 1, 40cm depth, 6 days after first rain event (27mm), geographic location USA: Angelo, CA, latitude and longitude 39.74 N 123.63 W	soil
GCA-001919115		soil metagenome-Soil sample from Angelo meadow plot 1, 40cm depth, 4 days after first rain event (27mm), geographic location USA: Angelo, CA, latitude and longitude 39.74 N 123.63 W	soil
GCA-001919865		soil metagenome-Soil sample from Angelo meadow plot 1, 20cm depth, 2 days after second rain event (91mm),geographic location USA: Angelo, CA latitude and longitude 39.74 N 123.63 W	soil
GCA-001919895		soil metagenome-Soil sample from Angelo meadow plot 1, 20cm depth, pre rain latitude and longitude 39.74 N 123.63 W, geographic location USA: Angelo, CA	soil
GCA-001920555		soil metagenome- Soil sample from Angelo meadow plot 1, 20cm depth, 4 days after first rain event (27mm) latitude and longitude 39.74 N 123.63 W, geographic location USA: Angelo, CA	soil
GCA-002215645		soil metagenome- 60cm geographic location USA: Laytonville, California	soil
GCA-002238865		sponge metagenome,host Aplysina aerophoba,geographic location Slovenia: Marine Biology Station Piran latitude and longitude 45.5178 N 13.568199999999933 E	sponge
GCA-002291775		marine metagenome saline water (ENVO:00002010), including plankton (ENVO:xxxxxxxx)	marine
GCA-002295045		marine metagenome saline water (ENVO:00002010), including plankton (ENVO:xxxxxxxx)	marine
GCA-002295625		marine metagenome saline water (ENVO:00002010), including plankton (ENVO:xxxxxxxx)	marine
GCA-002295725		marine metagenome saline water (ENVO:00002010), including plankton (ENVO:xxxxxxxx)	marine
GCA-002311435		hydrothermal vent metagenome Beebe hydrothermal vent plume at at depth of 4900m Atlantic Ocean:Mid Cayman Rise	hydrotermal vent
GCA-002311875		hydrothermal vent metagenome Beebe hydrothermal vent plume at at depth of 4900m Atlantic Ocean:Mid Cayman Rise	hydrotermal vent
GCA-002313235		marine metagenome saline water (ENVO:00002010), including plankton (ENVO:xxxxxxxx)	marine
GCA-002313925		marine metagenome saline water (ENVO:00002010), including plankton (ENVO:xxxxxxxx)	marine
GCA-002323355		marine metagenome saline water (ENVO:00002010), including plankton (ENVO:xxxxxxxx)	marine
GCA-002331565		freshwater metagenome USA:Highgate Springs, VT	freshwater lake
GCA-002339385		marine metagenome saline water (ENVO:00002010), including plankton (ENVO:xxxxxxxx)	marine
GCA-002346625		marine metagenome saline water (ENVO:00002010), including plankton (ENVO:xxxxxxxx)	marine
GCA-002346665		marine metagenome saline water (ENVO:00002010), including plankton (ENVO:xxxxxxxx)	marine
GCA-002347035		marine metagenome saline water (ENVO:00002010), including plankton (ENVO:xxxxxxxx)	marine
GCA-002348265		marine metagenome saline water (ENVO:00002010), including plankton (ENVO:xxxxxxxx)	marine
GCA-002348465		marine metagenome saline water (ENVO:00002010), including plankton (ENVO:xxxxxxxx)	marine
GCA-002348665		marine metagenome saline water (ENVO:00002010), including plankton (ENVO:xxxxxxxx)	marine
GCA-002348755		marine metagenome saline water (ENVO:00002010), including plankton (ENVO:xxxxxxxx)	marine
GCA-002377325		marine metagenome saline water (ENVO:00002010), including plankton (ENVO:xxxxxxxx)	marine
GCA-002377365		marine metagenome saline water (ENVO:00002010), including plankton (ENVO:xxxxxxxx)	marine
GCA-002377525		marine metagenome saline water (ENVO:00002010), including plankton (ENVO:xxxxxxxx)	marine
GCA-002377615		marine metagenome saline water (ENVO:00002010), including plankton (ENVO:xxxxxxxx)	marine
GCA-002390225		marine metagenome Subsurface seawater North Sea	marine
GCA-002404335		soil metagenome Canada: Axel Heiberg Island,Nunavut soil	soil
GCA-002404375		soil soil metagenome geographic location Canada: Axel Heiberg Island,Nunavut	soil
GCA-002427925		soil soil metagenome geographic location Canada: Axel Heiberg Island,Nunavut	soil
GCA-002433265		marine metagenome saline water (ENVO:00002010), including plankton (ENVO:xxxxxxxx)	marine
GCA-002433735		marine metagenome saline water (ENVO:00002010), including plankton (ENVO:xxxxxxxx)	marine
GCA-002450355		marine metagenome saline water (ENVO:00002010), including plankton (ENVO:xxxxxxxx)	marine
GCA-002450365		marine metagenome saline water (ENVO:00002010), including plankton (ENVO:xxxxxxxx)	marine
GCA-002450595		marine metagenome saline water (ENVO:00002010), including plankton (ENVO:xxxxxxxx)	marine
GCA-002450735		marine metagenome saline water (ENVO:00002010), including plankton (ENVO:xxxxxxxx)	marine
GCA-002450765		marine metagenome saline water (ENVO:00002010), including plankton (ENVO:xxxxxxxx)	marine
GCA-002483225		biofilm metagenome isolation source water geographic location Germany: Hamburg-Reitbrook	biofilm
GCA-002500425		marine metagenome saline water (ENVO:00002010), including plankton (ENVO:xxxxxxxx)	marine
GCA-002500905		marine metagenome saline water (ENVO:00002010), including plankton (ENVO:xxxxxxxx)	marine
GCA-002500925		marine metagenome saline water (ENVO:00002010), including plankton (ENVO:xxxxxxxx)	marine
GCA-002501085		marine metagenome saline water (ENVO:00002010), including plankton (ENVO:xxxxxxxx)	marine
GCA-002501525		marine metagenome saline water (ENVO:00002010), including plankton (ENVO:xxxxxxxx)	marine
GCA-002686955		marine metagenome marine pelagic biome geographic location Indian Ocean, isolation source Northwest Arabian Sea Upwelling Province	marine
GCA-002695705		marine metagenome marine pelagic biome geographic location Indian Ocean, isolation source Eastern Africa Coastal Province	marine
GCA-002697855		marine metagenome marine pelagic biome geographic location Atlantic Ocean, isolation source North Atlantic Ocean	marine
GCA-002711035		marine metagenome marine pelagic biome geographic location Atlantic Ocean, isolation source North Atlantic Ocean depth 5-1000m	marine
GCA-002712565		marine pelagic biome geographic location Atlantic Ocean, isolation source South Atlantic Ocean depth 5-1000m	marine
GCA-002714045		marine pelagic biome geographic location Atlantic Ocean, isolation source South Atlantic Ocean depth 5-1000m	marine
GCA-002716565		marine metagenome marine pelagic biome geographic location Pacific Ocean, isolation source South Pacific Ocean	marine
GCA-002718595		marine metagenome marine pelagic biome geographic location Pacific Ocean, isolation source South Pacific Ocean depth 5-1000m	marine
GCA-002724575		marine metagenome marine pelagic biome geographic location Saudi Arabia: Red Sea, isolation source Red Sea depth 5-1000m	marine
GCA-002730115		marine metagenome marine pelagic biome geographic location Pacific Ocean, isolation source North Pacific Ocean depth 5-1000m	marine
GCA-002731735		marine metagenome marine pelagic biome geographic location Pacific Ocean, isolation source North Pacific Ocean depth 5-1000m	marine
GCA-002737115		lake water metagenome geographic location Russia: Lake Baikal latitude and longitude 51.7874 N 104.9391 E depth 5m, 20m, broad-scale environmental context Freshwater biome isolation source water samples from two horizons (5 m and 20 m) were filtered through the net (size 27-um) and then filtered through nitrocellulose filters with a pore size of 0.22 um	freshwater lake
GCA-002919185		compost metagenome broad-scale environmental context terrestrial isolation source manure geographic location China: Hangzhou local-scale environmental context compost latitude and longitude 30 N 120 E environmental medium pig manure host pig	manure/composte
GCA-003131365		peat metagenome permafrost active layer soil latitude and longitude 68.3535 N 19.0472 E geographic location Sweden: Stordalen Mire altitude 363 m depth 0.6-0.65	permafrost
GCA-003131805		peat metagenome permafrost active layer soil latitude and longitude 68.3535 N 19.0472 E geographic location Sweden: Stordalen Mire altitude 363 m depth 0.5-0.55	permafrost
GCA-003131825		peat metagenome permafrost active layer soil latitude and longitude 68.3535 N 19.0472 E geographic location Sweden: Stordalen Mire altitude 363 m depth 0.4-0.45	permafrost
GCA-003132065		peat metagenome permafrost active layer soil latitude and longitude 68.3535 N 19.0472 E geographic location Sweden: Stordalen Mire altitude 363 m depth 0.7-0.75	permafrost
GCA-003133725		peat metagenome permafrost active layer soil latitude and longitude 68.3535 N 19.0472 E geographic location Sweden: Stordalen Mire altitude 363 m depth 0.2-0.25	permafrost
GCA-003134685		peat metagenome permafrost active layer soil latitude and longitude 68.3535 N 19.0472 E geographic location Sweden: Stordalen Mire altitude 363 m depth 0.26-0.29	permafrost
GCA-003134875		peat metagenome isolation source permafrost active layer soil latitude and longitude 68.3535 N 19.0471 E geographic location Sweden: Stordalen Mire altitude 363 m depth 0.45-0.48	permafrost
GCA-003134915		peat metagenome isolation source permafrost active layer soil latitude and longitude 68.3535 N 19.0471 E geographic location Sweden: Stordalen Mire altitude 363 m depth 0.45-0.48	permafrost
GCA-003136975		peat metagenome isolation source permafrost active layer soil latitude and longitude 68.3535 N 19.0471 E geographic location Sweden: Stordalen Mire altitude 363 m depth 0.43-0.46	permafrost
GCA-003141175		peat metagenome isolation source permafrost active layer soil latitude and longitude 68.3535 N 19.0471 E geographic location Sweden: Stordalen Mire altitude 363 m depth 0.41-0.44	permafrost
GCA-003141205		peat metagenome isolation source permafrost active layer soil latitude and longitude 68.3535 N 19.0471 E geographic location Sweden: Stordalen Mire altitude 363 m depth 0.44-0.47	permafrost
GCA-003142495		peat metagenome isolation source permafrost active layer soil latitude and longitude 68.3535 N 19.0471 E geographic location Sweden: Stordalen Mire altitude 363 m depth 0.47-0.5	permafrost
GCA-003152485		peat metagenome isolation source permafrost active layer soil latitude and longitude 68.3535 N 19.0471 E geographic location Sweden: Stordalen Mire altitude 363 m depth 0.35-0.38	permafrost
GCA-003155795		peat metagenome isolation source permafrost active layer soil latitude and longitude 68.3535 N 19.0471 E geographic location Sweden: Stordalen Mire altitude 363 m depth 0.47-0.5	permafrost
GCA-003157095		peat metagenome isolation source permafrost active layer soil latitude and longitude 68.3535 N 19.0471 E geographic location Sweden: Stordalen Mire altitude 363 m depth 0.11-0.14	permafrost
GCA-003157535		peat metagenome isolation source permafrost active layer soil latitude and longitude 68.3535 N 19.0471 E geographic location Sweden: Stordalen Mire altitude 363 m depth 0.12-0.15	permafrost
GCA-003167595		peat metagenome isolation source permafrost active layer soil latitude and longitude 68.3535 N 19.0471 E geographic location Sweden: Stordalen Mire altitude 363 m depth 0.3-0.33	permafrost
GCA-003168085		peat metagenome isolation source permafrost active layer soil latitude and longitude 68.3535 N 19.0471 E geographic location Sweden: Stordalen Mire altitude 363 m depth 0.3-0.33	permafrost
GCA-003169745		peat metagenome isolation source permafrost active layer soil latitude and longitude 68.3535 N 19.0471 E geographic location Sweden: Stordalen Mire altitude 363 m depth 0.195-0.225	permafrost
GCA-003169895		peat metagenome isolation source permafrost active layer soil latitude and longitude 68.3535 N 19.0471 E geographic location Sweden: Stordalen Mire altitude 363 m depth 0.33-0.36	permafrost
GCA-003169955		peat metagenome isolation source permafrost active layer soil latitude and longitude 68.3535 N 19.0471 E geographic location Sweden: Stordalen Mire altitude 363 m depth 0.33-0.36	permafrost
GCA-003170215		peat metagenome isolation source permafrost active layer soil latitude and longitude 68.3535 N 19.0471 E geographic location Sweden: Stordalen Mire altitude 363 m depth 0.195-0.225	permafrost
GCA-003171215		peat metagenome isolation source permafrost active layer soil latitude and longitude 68.3535 N 19.0471 E geographic location Sweden: Stordalen Mire altitude 363 m depth 0.24-0.27	permafrost
GCA-003220755		soil metagenome meadow soil elevation 1417 ft broad-scale environmental context temperate grassland biome local-scale environmental context meadow soil environmental medium soil geographic location USA: Angelo Coast Range Reserve, CA latitude and longitude 39.74 N 123.63 W	soil
GCA-003220795		soil metagenome elevation 1417 ft broad-scale environmental context temperate grassland biome local-scale environmental context meadow soil environmental medium soil geographic location USA: Angelo Coast Range Reserve, CA latitude and longitude 39.74 N 123.63 W isolation source meadow soil	soil
GCA-003220805		soil metagenome elevation 1417 ft broad-scale environmental context temperate grassland biome local-scale environmental context meadow soil environmental medium soil geographic location USA: Angelo Coast Range Reserve, CA latitude and longitude 39.74 N 123.63 W isolation source meadow soil	soil
GCA-003220835		soil metagenome elevation 1417 ft broad-scale environmental context temperate grassland biome local-scale environmental context meadow soil environmental medium soil geographic location USA: Angelo Coast Range Reserve, CA latitude and longitude 39.74 N 123.63 W isolation source meadow soil	soil
GCA-003220875		soil metagenome elevation 1417 ft broad-scale environmental context temperate grassland biome local-scale environmental context meadow soil environmental medium soil geographic location USA: Angelo Coast Range Reserve, CA latitude and longitude 39.74 N 123.63 W isolation source meadow soil	soil
GCA-003220885		soil metagenome elevation 1417 ft broad-scale environmental context temperate grassland biome local-scale environmental context meadow soil environmental medium soil geographic location USA: Angelo Coast Range Reserve, CA latitude and longitude 39.74 N 123.63 W isolation source meadow soil	soil
GCA-003220905		soil metagenome elevation 1417 ft broad-scale environmental context temperate grassland biome local-scale environmental context meadow soil environmental medium soil geographic location USA: Angelo Coast Range Reserve, CA latitude and longitude 39.74 N 123.63 W isolation source meadow soil	soil
GCA-003220935		soil metagenome elevation 1417 ft broad-scale environmental context temperate grassland biome local-scale environmental context meadow soil environmental medium soil geographic location USA: Angelo Coast Range Reserve, CA latitude and longitude 39.74 N 123.63 W isolation source meadow soil	soil
GCA-003220955		soil metagenome elevation 1417 ft broad-scale environmental context temperate grassland biome local-scale environmental context meadow soil environmental medium soil geographic location USA: Angelo Coast Range Reserve, CA latitude and longitude 39.74 N 123.63 W isolation source meadow soil	soil
GCA-003220975		soil metagenome elevation 1417 ft broad-scale environmental context temperate grassland biome local-scale environmental context meadow soil environmental medium soil geographic location USA: Angelo Coast Range Reserve, CA latitude and longitude 39.74 N 123.63 W isolation source meadow soil	soil
GCA-003221005		soil metagenome elevation 1417 ft broad-scale environmental context temperate grassland biome local-scale environmental context meadow soil environmental medium soil geographic location USA: Angelo Coast Range Reserve, CA latitude and longitude 39.74 N 123.63 W isolation source meadow soil	soil
GCA-003221035		soil metagenome elevation 1417 ft broad-scale environmental context temperate grassland biome local-scale environmental context meadow soil environmental medium soil geographic location USA: Angelo Coast Range Reserve, CA latitude and longitude 39.74 N 123.63 W isolation source meadow soil	soil
GCA-003221045		soil metagenome elevation 1417 ft broad-scale environmental context temperate grassland biome local-scale environmental context meadow soil environmental medium soil geographic location USA: Angelo Coast Range Reserve, CA latitude and longitude 39.74 N 123.63 W isolation source meadow soil	soil
GCA-003221075		soil metagenome elevation 1417 ft broad-scale environmental context temperate grassland biome local-scale environmental context meadow soil environmental medium soil geographic location USA: Angelo Coast Range Reserve, CA latitude and longitude 39.74 N 123.63 W isolation source meadow soil	soil
GCA-003221085		soil metagenome elevation 1417 ft broad-scale environmental context temperate grassland biome local-scale environmental context meadow soil environmental medium soil geographic location USA: Angelo Coast Range Reserve, CA latitude and longitude 39.74 N 123.63 W isolation source meadow soil	soil
GCA-003221725		soil metagenome elevation 1417 ft broad-scale environmental context temperate grassland biome local-scale environmental context meadow soil environmental medium soil geographic location USA: Angelo Coast Range Reserve, CA latitude and longitude 39.74 N 123.63 W isolation source meadow soil	soil
GCA-003221755		soil metagenome elevation 1417 ft broad-scale environmental context temperate grassland biome local-scale environmental context meadow soil environmental medium soil geographic location USA: Angelo Coast Range Reserve, CA latitude and longitude 39.74 N 123.63 W isolation source meadow soil	soil
GCA-003221765		soil metagenome elevation 1417 ft broad-scale environmental context temperate grassland biome local-scale environmental context meadow soil environmental medium soil geographic location USA: Angelo Coast Range Reserve, CA latitude and longitude 39.74 N 123.63 W isolation source meadow soil	soil
GCA-003221805		soil metagenome elevation 1417 ft broad-scale environmental context temperate grassland biome local-scale environmental context meadow soil environmental medium soil geographic location USA: Angelo Coast Range Reserve, CA latitude and longitude 39.74 N 123.63 W isolation source meadow soil	soil
GCA-003221825		soil metagenome elevation 1417 ft broad-scale environmental context temperate grassland biome local-scale environmental context meadow soil environmental medium soil geographic location USA: Angelo Coast Range Reserve, CA latitude and longitude 39.74 N 123.63 W isolation source meadow soil	soil
GCA-003221855		soil metagenome elevation 1417 ft broad-scale environmental context temperate grassland biome local-scale environmental context meadow soil environmental medium soil geographic location USA: Angelo Coast Range Reserve, CA latitude and longitude 39.74 N 123.63 W isolation source meadow soil	soil
GCA-003221875		soil metagenome elevation 1417 ft broad-scale environmental context temperate grassland biome local-scale environmental context meadow soil environmental medium soil geographic location USA: Angelo Coast Range Reserve, CA latitude and longitude 39.74 N 123.63 W isolation source meadow soil	soil
GCA-003221895		soil metagenome elevation 1417 ft broad-scale environmental context temperate grassland biome local-scale environmental context meadow soil environmental medium soil geographic location USA: Angelo Coast Range Reserve, CA latitude and longitude 39.74 N 123.63 W isolation source meadow soil	soil
GCA-003221915		soil metagenome elevation 1417 ft broad-scale environmental context temperate grassland biome local-scale environmental context meadow soil environmental medium soil geographic location USA: Angelo Coast Range Reserve, CA latitude and longitude 39.74 N 123.63 W isolation source meadow soil	soil
GCA-003221975		soil metagenome elevation 1417 ft broad-scale environmental context temperate grassland biome local-scale environmental context meadow soil environmental medium soil geographic location USA: Angelo Coast Range Reserve, CA latitude and longitude 39.74 N 123.63 W isolation source meadow soil	soil
GCA-003221985		soil metagenome elevation 1417 ft broad-scale environmental context temperate grassland biome local-scale environmental context meadow soil environmental medium soil geographic location USA: Angelo Coast Range Reserve, CA latitude and longitude 39.74 N 123.63 W isolation source meadow soil	soil
GCA-003221995		soil metagenome elevation 1417 ft broad-scale environmental context temperate grassland biome local-scale environmental context meadow soil environmental medium soil geographic location USA: Angelo Coast Range Reserve, CA latitude and longitude 39.74 N 123.63 W isolation source meadow soil	soil
GCA-003222035		soil metagenome elevation 1417 ft broad-scale environmental context temperate grassland biome local-scale environmental context meadow soil environmental medium soil geographic location USA: Angelo Coast Range Reserve, CA latitude and longitude 39.74 N 123.63 W isolation source meadow soil	soil
GCA-003222055		soil metagenome elevation 1417 ft broad-scale environmental context temperate grassland biome local-scale environmental context meadow soil environmental medium soil geographic location USA: Angelo Coast Range Reserve, CA latitude and longitude 39.74 N 123.63 W isolation source meadow soil	soil
GCA-003222065		soil metagenome elevation 1417 ft broad-scale environmental context temperate grassland biome local-scale environmental context meadow soil environmental medium soil geographic location USA: Angelo Coast Range Reserve, CA latitude and longitude 39.74 N 123.63 W isolation source meadow soil	soil
GCA-003222085		soil metagenome elevation 1417 ft broad-scale environmental context temperate grassland biome local-scale environmental context meadow soil environmental medium soil geographic location USA: Angelo Coast Range Reserve, CA latitude and longitude 39.74 N 123.63 W isolation source meadow soil	soil
GCA-003222115		soil metagenome elevation 1417 ft broad-scale environmental context temperate grassland biome local-scale environmental context meadow soil environmental medium soil geographic location USA: Angelo Coast Range Reserve, CA latitude and longitude 39.74 N 123.63 W isolation source meadow soil	soil
GCA-003222135		soil metagenome elevation 1417 ft broad-scale environmental context temperate grassland biome local-scale environmental context meadow soil environmental medium soil geographic location USA: Angelo Coast Range Reserve, CA latitude and longitude 39.74 N 123.63 W isolation source meadow soil	soil
GCA-003222155		soil metagenome elevation 1417 ft broad-scale environmental context temperate grassland biome local-scale environmental context meadow soil environmental medium soil geographic location USA: Angelo Coast Range Reserve, CA latitude and longitude 39.74 N 123.63 W isolation source meadow soil	soil
GCA-003222175		soil metagenome elevation 1417 ft broad-scale environmental context temperate grassland biome local-scale environmental context meadow soil environmental medium soil geographic location USA: Angelo Coast Range Reserve, CA latitude and longitude 39.74 N 123.63 W isolation source meadow soil	soil
GCA-003222195		soil metagenome elevation 1417 ft broad-scale environmental context temperate grassland biome local-scale environmental context meadow soil environmental medium soil geographic location USA: Angelo Coast Range Reserve, CA latitude and longitude 39.74 N 123.63 W isolation source meadow soil	soil
GCA-003222205		soil metagenome elevation 1417 ft broad-scale environmental context temperate grassland biome local-scale environmental context meadow soil environmental medium soil geographic location USA: Angelo Coast Range Reserve, CA latitude and longitude 39.74 N 123.63 W isolation source meadow soil	soil
GCA-003222235		soil metagenome elevation 1417 ft broad-scale environmental context temperate grassland biome local-scale environmental context meadow soil environmental medium soil geographic location USA: Angelo Coast Range Reserve, CA latitude and longitude 39.74 N 123.63 W isolation source meadow soil	soil
GCA-003223375		soil metagenome elevation 1417 ft broad-scale environmental context temperate grassland biome local-scale environmental context meadow soil environmental medium soil geographic location USA: Angelo Coast Range Reserve, CA latitude and longitude 39.74 N 123.63 W isolation source meadow soil	soil
GCA-003223395		soil metagenome elevation 1417 ft broad-scale environmental context temperate grassland biome local-scale environmental context meadow soil environmental medium soil geographic location USA: Angelo Coast Range Reserve, CA latitude and longitude 39.74 N 123.63 W isolation source meadow soil	soil
GCA-003223415		soil metagenome elevation 1417 ft broad-scale environmental context temperate grassland biome local-scale environmental context meadow soil environmental medium soil geographic location USA: Angelo Coast Range Reserve, CA latitude and longitude 39.74 N 123.63 W isolation source meadow soil	soil
GCA-003223425		soil metagenome elevation 1417 ft broad-scale environmental context temperate grassland biome local-scale environmental context meadow soil environmental medium soil geographic location USA: Angelo Coast Range Reserve, CA latitude and longitude 39.74 N 123.63 W isolation source meadow soil	soil
GCA-003223455		soil metagenome elevation 1417 ft broad-scale environmental context temperate grassland biome local-scale environmental context meadow soil environmental medium soil geographic location USA: Angelo Coast Range Reserve, CA latitude and longitude 39.74 N 123.63 W isolation source meadow soil	soil
GCA-003223475		soil metagenome elevation 1417 ft broad-scale environmental context temperate grassland biome local-scale environmental context meadow soil environmental medium soil geographic location USA: Angelo Coast Range Reserve, CA latitude and longitude 39.74 N 123.63 W isolation source meadow soil	soil
GCA-003223495		soil metagenome elevation 1417 ft broad-scale environmental context temperate grassland biome local-scale environmental context meadow soil environmental medium soil geographic location USA: Angelo Coast Range Reserve, CA latitude and longitude 39.74 N 123.63 W isolation source meadow soil	soil
GCA-003228455		hydrothermal vent metagenome geographic location Atlantic Ocean: Mid-Atlantic Ridge, Guaymas Basin, Black smoker hydrothermal vent latitude and longitude 15.16 S 13.35 W isolation source marine hydrothermal sulfide sediment TVG13	hydrotermal vent
GCA-003230295		hydrothermal vent metagenome geographic location Atlantic Ocean: Mid-Atlantic Ridge, South latitude and longitude 15.16 S 13.35 W isolation source marine hydrothermal sulfide sediment TVG12	hydrotermal vent
GCA-003232955		hydrothermal vent metagenome geographic location Atlantic Ocean: Mid-Atlantic Ridge, Guaymas Basin, Black smoker hydrothermal vent latitude and longitude 15.16 S 13.35 W isolation source marine hydrothermal sulfide sediment TVG13	hydrotermal vent
GCA-003246755		hydrothermal vent metagenome geographic location Atlantic Ocean: Mid-Atlantic Ridge, South latitude and longitude 15.16 S 13.35 W isolation source marine hydrothermal sulfide sediment TVG12	hydrotermal vent
GCA-003247675		hydrothermal vent metagenome geographic location Atlantic Ocean: Mid-Atlantic Ridge, South latitude and longitude 15.16 S 13.35 W isolation source marine hydrothermal sulfide sediment TVG11	hydrotermal vent
GCA-003248075		hydrothermal vent metagenome geographic location Atlantic Ocean: Mid-Atlantic Ridge, South latitude and longitude 15.16 S 13.35 W isolation source marine hydrothermal sulfide sediment TVG11	hydrotermal vent
GCA-003251175		hydrothermal vent metagenome geographic location Atlantic Ocean: Mid-Atlantic Ridge, South latitude and longitude 15.16 S 13.35 W isolation source marine hydrothermal sulfide sediment TVG12	hydrotermal vent
GCA-003445355		marine metagenome	marine
GCA-003447405		marine metagenome	marine
GCA-003447875		hydrothermal vent metagenome	hydrotermal vent
GCA-003482615		marine metagenome	marine
GCA-003483585		marine metagenome	marine
GCA-003486145		marine metagenome	marine
GCA-003487585		marine metagenome	marine
GCA-003497425		hydrothermal vent metagenome	hydrotermal vent
GCA-003509705		marine metagenome	marine
GCA-003513645		marine metagenome	marine
GCA-003526585		marine metagenome	marine
GCA-003527825		marine metagenome	marine
GCA-003529605		marine metagenome	marine
GCA-003533605		marine metagenome	marine
GCA-003539895		marine metagenome	marine
GCA-003542315		soil metagenome	soil
GCA-003543295		metagenome	metagenome
GCA-003545185		marine metagenome	marine
GCA-003551025		soda lake metagenome geographic location Russia: Kulunda Steppe latitude and longitude 51.67 N 79.90 E depth top layer broad-scale environmental context soda lake local-scale environmental context Kulunda Steppe environmental medium sediment pH 10.2 isolation source hypersaline soda lake sediment altitude 165 m salinity 400g/L alkalinity (carbonate/bicarbonate) 4.4M	soda lake- hypersaline
GCA-003556545		soda lake metagenome geographic location Russia: Kulunda Steppe latitude and longitude 52.11 N 79.17 E depth top layer broad-scale environmental context soda lake local-scale environmental context Kulunda Steppe environmental medium sediment pH 10.1 isolation source hypersaline soda lake sediment altitude 140 m salinity 70g/L alkalinity (carbonate/bicarbonate) 0.68M	soda lake- hypersaline
GCA-003556585		soda lake metagenome geographic location Russia: Kulunda Steppe latitude and longitude 52.11 N 79.17 E depth top layer broad-scale environmental context soda lake local-scale environmental context Kulunda Steppe environmental medium sediment pH 10.1 isolation source hypersaline soda lake sediment altitude 140 m salinity 70g/L alkalinity (carbonate/bicarbonate) 0.68M	soda lake- hypersaline
GCA-003556625		soda lake metagenome geographic location Russia: Kulunda Steppe latitude and longitude 52.11 N 79.17 E depth top layer broad-scale environmental context soda lake local-scale environmental context Kulunda Steppe environmental medium sediment pH 10.1 isolation source hypersaline soda lake sediment altitude 140 m salinity 70g/L alkalinity (carbonate/bicarbonate) 0.68M	soda lake- hypersaline
GCA-003556885		soda lake metagenome geographic location Russia: Kulunda Steppe latitude and longitude 52.11 N 79.17 E depth top layer broad-scale environmental context soda lake local-scale environmental context Kulunda Steppe environmental medium sediment pH 10.1 isolation source hypersaline soda lake sediment altitude 140 m salinity 70g/L alkalinity (carbonate/bicarbonate) 0.68M	soda lake- hypersaline
GCA-003557525		soda lake metagenome geographic location Russia: Kulunda Steppe latitude and longitude 52.11 N 79.17 E depth top layer broad-scale environmental context soda lake local-scale environmental context Kulunda Steppe environmental medium sediment pH 10.1 isolation source hypersaline soda lake sediment altitude 140 m salinity 70g/L alkalinity (carbonate/bicarbonate) 0.68M	soda lake- hypersaline
GCA-003558295		soda lake metagenome geographic location Russia: Kulunda Steppe latitude and longitude 52.11 N 79.17 E depth top layer broad-scale environmental context soda lake local-scale environmental context Kulunda Steppe environmental medium sediment pH 10.1 isolation source hypersaline soda lake sediment altitude 140 m salinity 70g/L alkalinity (carbonate/bicarbonate) 0.68M	soda lake- hypersaline
GCA-003559555		soda lake metagenome geographic location Russia: Kulunda Steppe latitude and longitude 52.11 N 79.17 E depth top layer broad-scale environmental context soda lake local-scale environmental context Kulunda Steppe environmental medium sediment pH 10.1 isolation source hypersaline soda lake sediment altitude 140 m salinity 70g/L alkalinity (carbonate/bicarbonate) 0.68M	soda lake- hypersaline
GCA-003560065		soda lake metagenome geographic location Russia: Kulunda Steppe latitude and longitude 52.11 N 79.17 E depth top layer broad-scale environmental context soda lake local-scale environmental context Kulunda Steppe environmental medium sediment pH 10.1 isolation source hypersaline soda lake sediment altitude 140 m salinity 70g/L alkalinity (carbonate/bicarbonate) 0.68M	soda lake- hypersaline
GCA-003561415		soda lake metagenome geographic location Russia: Kulunda Steppe latitude and longitude 52.11 N 79.17 E depth top layer broad-scale environmental context soda lake local-scale environmental context Kulunda Steppe environmental medium sediment pH 10.2 isolation source hypersaline soda lake sediment altitude 140 m salinity 100g/L alkalinity (carbonate/bicarbonate) 1.11M	soda lake- hypersaline
GCA-003561635		soda lake metagenome geographic location Russia: Kulunda Steppe latitude and longitude 52.11 N 79.17 E depth top layer broad-scale environmental context soda lake local-scale environmental context Kulunda Steppe environmental medium sediment pH 10.2 isolation source hypersaline soda lake sediment altitude 140 m salinity 100g/L alkalinity (carbonate/bicarbonate) 1.11M	soda lake- hypersaline
GCA-003562075		soda lake metagenome-geographic location Russia: Kulunda Steppe,latitude and longitude 52.11 N 79.17 E,depth top layer,broad-scale environmental context soda lake,local-scale environmental context Kulunda Steppe,environmental medium sediment,pH 10.2,isolation source hypersaline soda lake sediment,altitude 140 m salinity 100g/L,alkalinity (carbonate/bicarbonate) 1.11M	soda lake- hypersaline
GCA-003564295		soda lake metagenome-geographic location Russia: Kulunda Steppe,latitude and longitude 51.66 N 79.79 E,depth top layer,broad-scale environmental context soda lake,local-scale environmental context Kulunda Steppe,environmental medium sediment,pH 10,isolation source hypersaline soda lake sediment,altitude 150 m salinity 110g/L,alkalinity (carbonate/bicarbonate) 1M	soda lake- hypersaline
GCA-003564555		soda lake metagenome-geographic location Russia: Kulunda Steppe, latitude and longitude 51.66 N 79.79 E, depth top layer, broad-scale environmental context soda lake, local-scale environmental context Kulunda Steppe, environmental medium sediment, pH 10, isolation source hypersaline soda lake sediment, altitude 150 m salinity 110g/L, alkalinity (carbonate/bicarbonate) 1M	soda lake- hypersaline
GCA-003567615		soda lake metagenome- hypersaline soda lake sediment ,geographic location Russia: Kulunda Steppe,latitude and longitude 51.66 N 79.79 E, depth top layer, broad-scale environmental context soda lake, local-scale environmental context Kulunda Steppe, environmental medium sediment, pH 10, isolation source hypersaline soda lake sediment, altitude 150 m salinity 110g/L, alkalinity (carbonate/bicarbona…	soda lake- hypersaline
GCA-003695865		hot springs metagenome- iron-rich hot spring geographic location Japan: Tokyo Prefecture, Shikinejima Island, Jinata Onsen latitude and longitude 34.318 N 139.216 E	hot spring

## Sheet: Freshwater MAGs_IDs
FRESHWATER MAGs	study_accession	run_accession	library_name
CH-Jul18-bin112	PRJEB35770	ERR3997375	CH_Jul18
CH-Jul18-bin33	PRJEB35770	ERR3997375	CH_Jul18
CH-Jul18-bin44	PRJEB35770	ERR3997375	CH_Jul18
CH-Jul18-bin76	PRJEB35770	ERR3997375	CH_Jul18
CH-Oct18-bin5	PRJEB35770	ERR3997375	CH_Jul18
Jr-7aug17-35	PRJEB35770	ERR3761238	Jr-7aug17
RE-15aug16-119	PRJEB35770	ERR3761198	RE-15aug16
RE-23may17-307	PRJEB35770	ERR3761206	RE-23may17
RE-23may17-493	PRJEB35770	ERR3761206	RE-23may17
RE-26jul17-69	PRJEB35770	ERR3761224	RE-26jul17
RE-4nov15-191	PRJEB35770	ERR3761195	RE-04nov15
RE-9nov16-200	PRJEB35770	ERR3761201	RH-09nov16
RH-14apr17-229	PRJEB35770	ERR3761204	RH-14apr17
RH-14apr17-388	PRJEB35770	ERR3761204	RH-14apr17
RH-14apr17-488	PRJEB35770	ERR3761204	RH-14apr17
RH-15aug16-146	PRJEB35770	ERR3761199	RH-15aug16
RH-15aug16-88	PRJEB35770	ERR3761199	RH-15aug16
RH-15aug16-95	PRJEB35770	ERR3761199	RH-15aug16
RH-18aug17-102	PRJEB35770	ERR3761230	RH-18aug17
RH-20apr16-187	PRJEB35770	ERR3761197	RH-20apr16
RH-20apr16-202	PRJEB35770	ERR3761197	RH-20apr16
RH-20apr16-262	PRJEB35770	ERR3761197	RH-20apr16
RH-23may17-1112	PRJEB35770	ERR3761214	RH-23may17
RH-23may17-425	PRJEB35770	ERR3761214	RH-23may17
RH-23may17-540	PRJEB35770	ERR3761214	RH-23may17
RH-23may17-574	PRJEB35770	ERR3761214	RH-23may17
RH-23may17-649	PRJEB35770	ERR3761214	RH-23may17
RH-26jul17-212	PRJEB35770	ERR3761226	RH-26jul17
RH-26jul17-234	PRJEB35770	ERR3761226	RH-26jul17
RH-27jun17-202	PRJEB35770	ERR3761226	RH-26jul17
RH-27jun17-280	PRJEB35770	ERR3761226	RH-26jul17
RH-9nov16-179	PRJEB35770	ERR3761201	RH-09nov16
RH-9nov16-182	PRJEB35770	ERR3761201	RH-09nov16
TH-Jun18-bin156	PRJEB35770	ERR4405442	TH-Jun18
TH-Jun18-bin74	PRJEB35770	ERR4405442	TH-Jun18
ZE-13oct10-106	PRJNA428721	SRR6475632	131010_5m
ZE-3nov15-170	PRJNA428721	SRR7054681	ZE-3nov15
ZE-Oct18-bin162	PRJEB35770	ERR3997377	ZE_Oct18
ZH-13may13-120	PRJNA428721	SRR6475631	130513_80m
ZH-3nov15-207	PRJNA428721	SRR7054681	ZE-3nov15
ZH-3nov15-212	PRJNA428721	SRR7054681	ZE-3nov15
ZH-3nov15-40	PRJNA428721	SRR7054681	ZE-3nov15
ZH-Jul18-bin180	PRJEB35770	ERR4405443	ZH-Jul18
ZH-Oct18-bin29	PRJEB35770	ERR3997378	ZH_Oct18
ZH-Oct18-bin98	PRJEB35770	ERR3997378	ZH_Oct18

## Sheet: MAGs_Info
FRESHWATER MAGs	COMPLETENESS	CONTAMINATION	STRAIN HETEROGENITY	GC %	SIZE (Mb)	# Contigs	Max contig length (kb)	16S rRNA	GTDB classification
ZH-3nov15-212	98.9	3.3	0	68.3	3.33	244	90.1	1	d__Bacteria-p__Gemmatimonadota-c__Gemmatimonadetes-o__SG8-23-f__UBA6960-g__UBA2988-s__
CH-Jul18-bin44	98.84	2.2	50	65.6	3.14	90	194.64	1	d__Bacteria-p__Gemmatimonadota-c__Gemmatimonadetes-o__Gemmatimonadales-f__GWC2-71-9-g__-s__
ZE-13oct10-106	98.35	1.71	0	65.5	3.12	138	133.7	0	d__Bacteria-p__Gemmatimonadota-c__Gemmatimonadetes-o__Gemmatimonadales-f__Gemmatimonadaceae-g__Gemmatimonas-s__Gemmatimonas-sp002737115
RH-15aug16-95	96.7	4.95	40	64	3.01	156	113.2	0	d__Bacteria-p__Gemmatimonadota-c__Gemmatimonadetes-o__Gemmatimonadales-f__Gemmatimonadaceae-g__Fen-1231-s__
RH-14apr17-488	96.15	2.2	0	64	2.9	8	1224	1	d__Bacteria-p__Gemmatimonadota-c__Gemmatimonadetes-o__Gemmatimonadales-f__Gemmatimonadaceae-g__Fen-1231-s__
RH-20apr16-202	96.15	2.2	0	63.9	2.84	135	101.2	0	d__Bacteria-p__Gemmatimonadota-c__Gemmatimonadetes-o__Gemmatimonadales-f__Gemmatimonadaceae-g__Fen-1231-s__
RH-23may17-574	96.15	2.2	0	64	2.9	9	565	0	d__Bacteria-p__Gemmatimonadota-c__Gemmatimonadetes-o__Gemmatimonadales-f__Gemmatimonadaceae-g__Fen-1231-s__
ZH-3nov15-207	95.91	2.85	25	65.6	3.11	135	169.2	1	d__Bacteria-p__Gemmatimonadota-c__Gemmatimonadetes-o__Gemmatimonadales-f__GWC2-71-9-g__-s__
RH-26jul17-212	95.6	2.75	0	64	2.64	111	130	0	d__Bacteria-p__Gemmatimonadota-c__Gemmatimonadetes-o__Gemmatimonadales-f__Gemmatimonadaceae-g__Fen-1231-s__
RH-9nov16-179	95.24	3.36	50	64.1	2.94	176	95.3	0	d__Bacteria-p__Gemmatimonadota-c__Gemmatimonadetes-o__Gemmatimonadales-f__Gemmatimonadaceae-g__Fen-1231-s__
RH-15aug16-88	95.05	2.2	0	64	2.73	130	138.4	0	d__Bacteria-p__Gemmatimonadota-c__Gemmatimonadetes-o__Gemmatimonadales-f__Gemmatimonadaceae-g__Fen-1231-s__
RH-20apr16-187	95.05	1.1	0	64.1	2.92	119	138	0	d__Bacteria-p__Gemmatimonadota-c__Gemmatimonadetes-o__Gemmatimonadales-f__Gemmatimonadaceae-g__Fen-1231-s__
ZE-Oct18-bin162	95.05	1.71	33.33	65.6	2.69	342	52.9	0	d__Bacteria-p__Gemmatimonadota-c__Gemmatimonadetes-o__Gemmatimonadales-f__Gemmatimonadaceae-g__Gemmatimonas-s__Gemmatimonas-sp002737115
RH-9nov16-182	94.99	2.2	0	64.1	2.68	146	146.2	0	d__Bacteria-p__Gemmatimonadota-c__Gemmatimonadetes-o__Gemmatimonadales-f__Gemmatimonadaceae-g__Fen-1231-s__
RE-15aug16-119	93.96	5.01	16.67	65.2	4.78	322	234.6	0	d__Bacteria-p__Gemmatimonadota-c__Gemmatimonadetes-o__Gemmatimonadales-f__Gemmatimonadaceae-g__Gemmatimonas-s__
RH-14apr17-229	93.24	6.04	0	64.1	2.97	162	123.5	0	d__Bacteria-p__Gemmatimonadota-c__Gemmatimonadetes-o__Gemmatimonadales-f__Gemmatimonadaceae-g__Fen-1231-s__
ZH-Oct18-bin98	92.6	2.3	0	67.3	3.4	362	42.4	0	d__Bacteria-p__Gemmatimonadota-c__Gemmatimonadetes-o__Gemmatimonadales-f__Gemmatimonadaceae-g__Fen-1231-s__
RE-26jul17-69	92.31	2.26	0	64.7	3.55	294	197.8	0	d__Bacteria-p__Gemmatimonadota-c__Gemmatimonadetes-o__Gemmatimonadales-f__Gemmatimonadaceae-g__Gemmatimonas-s__
RH-27jun17-202	92.31	3.3	33.33	63.9	3.04	298	61.6	0	d__Bacteria-p__Gemmatimonadota-c__Gemmatimonadetes-o__Gemmatimonadales-f__Gemmatimonadaceae-g__Fen-1231-s__
RE-23may17-493	91.34	3.85	75	65.9	3.71	263	90.7	0	d__Bacteria-p__Gemmatimonadota-c__Gemmatimonadetes-o__Gemmatimonadales-f__Gemmatimonadaceae-g__Gemmatimonas-s__
RH-14apr17-388	91.21	2.75	0	63.9	3.14	305	95.9	1	d__Bacteria-p__Gemmatimonadota-c__Gemmatimonadetes-o__Gemmatimonadales-f__Gemmatimonadaceae-g__Fen-1231-s__
RH-27jun17-280	91.21	3.91	40	63.9	2.85	248	66.4	0	d__Bacteria-p__Gemmatimonadota-c__Gemmatimonadetes-o__Gemmatimonadales-f__Gemmatimonadaceae-g__Fen-1231-s__
RH-26jul17-234	90.11	3.3	33.33	64.1	2.89	234	86.6	0	d__Bacteria-p__Gemmatimonadota-c__Gemmatimonadetes-o__Gemmatimonadales-f__Gemmatimonadaceae-g__Fen-1231-s__
Jr-7aug17-35	90.07	2.2	0	64.1	2.93	214	66.9	1	d__Bacteria-p__Gemmatimonadota-c__Gemmatimonadetes-o__Gemmatimonadales-f__Gemmatimonadaceae-g__Fen-1231-s__
CH-Jul18-bin76	89.79	3.5	0	68.1	2.92	282	72.3	0	d__Bacteria-p__Gemmatimonadota-c__Gemmatimonadetes-o__SG8-23-f__UBA6960-g__UBA2982-s__
RH-18aug17-102	89.56	3.85	50	64.2	2.74	259	89.7	1	d__Bacteria-p__Gemmatimonadota-c__Gemmatimonadetes-o__Gemmatimonadales-f__Gemmatimonadaceae-g__Fen-1231-s__
ZH-Oct18-bin29	88.01	2.2	0	64.8	2.01	259	32.7	1	d__Bacteria-p__Gemmatimonadota-c__Gemmatimonadetes-o__Gemmatimonadales-f__Gemmatimonadaceae-g__Fen-1231-s__
RH-23may17-1112	87.36	2.75	0	64	2.88	308	50.9	0	d__Bacteria-p__Gemmatimonadota-c__Gemmatimonadetes-o__Gemmatimonadales-f__Gemmatimonadaceae-g__Fen-1231-s__
ZH-13may13-120	87.14	2.3	0	64.8	2.14	232	54.1	0	d__Bacteria-p__Gemmatimonadota-c__Gemmatimonadetes-o__Gemmatimonadales-f__Gemmatimonadaceae-g__Fen-1231-s__
TH-Jun18-bin156	86.75	3.91	40	64.8	2.28	195	115.5	1	d__Bacteria-p__Gemmatimonadota-c__Gemmatimonadetes-o__Gemmatimonadales-f__Gemmatimonadaceae-g__Fen-1231-s__
RH-15aug16-146	86.44	2.2	0	63.9	3.11	326	50	0	d__Bacteria-p__Gemmatimonadota-c__Gemmatimonadetes-o__Gemmatimonadales-f__Gemmatimonadaceae-g__Fen-1231-s__
RH-23may17-425	85.39	3.3	25	64.2	2.55	256	60.8	0	d__Bacteria-p__Gemmatimonadota-c__Gemmatimonadetes-o__Gemmatimonadales-f__Gemmatimonadaceae-g__Fen-1231-s__
ZH-Jul18-bin180	84.25	1.16	50	64.8	2.13	219	54.5	1	d__Bacteria-p__Gemmatimonadota-c__Gemmatimonadetes-o__Gemmatimonadales-f__Gemmatimonadaceae-g__Fen-1231-s__
CH-Oct18-bin5	84.07	1.71	66.67	64.9	2.03	235	72.3	0	d__Bacteria-p__Gemmatimonadota-c__Gemmatimonadetes-o__Gemmatimonadales-f__Gemmatimonadaceae-g__Fen-1231-s__
RH-23may17-540	83.16	2.2	50	66.3	3.72	418	38.9	0	d__Bacteria-p__Gemmatimonadota-c__Gemmatimonadetes-o__Gemmatimonadales-f__Gemmatimonadaceae-g__-s__
ZH-3nov15-40	80.74	2.3	0	64.9	2.04	225	45.9	1	d__Bacteria-p__Gemmatimonadota-c__Gemmatimonadetes-o__Gemmatimonadales-f__Gemmatimonadaceae-g__Fen-1231-s__
CH-Jul18-bin112	79.52	5.99	10	68.5	2.2	241	33.6	1	d__Bacteria-p__Gemmatimonadota-c__Gemmatimonadetes-o__SG8-23-f__UBA6960-g__UBA2988-s__
RE-23may17-307	77.85	2.59	100	66.7	3.64	215	102.9	0	d__Bacteria-p__Gemmatimonadota-c__Gemmatimonadetes-o__Gemmatimonadales-f__Gemmatimonadaceae-g__Gemmatimonas-s__
TH-Jun18-bin74	74.48	2.2	0	65.6	2.65	296	41.6	0	d__Bacteria-p__Gemmatimonadota-c__Gemmatimonadetes-o__Gemmatimonadales-f__GWC2-71-9-g__-s__
RH-20apr16-262	71.07	0	0	66.2	3.04	453	33.2	0	d__Bacteria-p__Gemmatimonadota-c__Gemmatimonadetes-o__Gemmatimonadales-f__Gemmatimonadaceae-g__-s__
RE-4nov15-191	65.5	0	0	64	2.91	313	56.7	0	d__Bacteria-p__Gemmatimonadota-c__Gemmatimonadetes-o__Gemmatimonadales-f__Gemmatimonadaceae-g__Fen-1231-s__
RH-23may17-649	65.1	6.04	83.33	68	3.47	489	35.6	0	d__Bacteria-p__Gemmatimonadota-c__Gemmatimonadetes-o__Gemmatimonadales-f__Gemmatimonadaceae-g__Gemmatimonas-s__
ZE-3nov15-170	64.15	1.1	0	65.4	1.57	289	18.1	0	d__Bacteria-p__Gemmatimonadota-c__Gemmatimonadetes-o__Gemmatimonadales-f__Gemmatimonadaceae-g__Gemmatimonas-s__Gemmatimonas-sp002737115
CH-Jul18-bin33	59.11	2.2	50	65	1.26	192	31.4	0	d__Bacteria-p__Gemmatimonadota-c__Gemmatimonadetes-o__Gemmatimonadales-f__Gemmatimonadaceae-g__Fen-1231-s__
RE-9nov16-200	49.19	1.1	0	63.9	1.19	18	154.2	0	d__Bacteria-p__Gemmatimonadota-c__Gemmatimonadetes-o__Gemmatimonadales-f__Gemmatimonadaceae-g__Fen-1231-s__
