# Supplementary material for: Common Presence of Phototrophic Gemmatimonadota in Temperate Freshwater Lakes
Source: mSystems. 2021 Mar 16;6(2):e01241-20. doi: 10.1128/mSystems.01241-20 (PMC8547001; doi:10.1128/mSystems.01241-20)
Supplement: TABLE S2 [file msystems.01241-20-st004.xlsx]

## Sheet: 121 conserved marker proteins 
TIGRFAM ID	Length (aa)	Name
TIGR00006	310	TIGR00006: 16S rRNA (cytosine(1402)-N(4))-methyltransferase
TIGR00019	361	prfA: peptide chain release factor 1
TIGR00020	365	prfB: peptide chain release factor 2
TIGR00021	218	rpiA: ribose 5-phosphate isomerase A
TIGR00042	184	TIGR00042: non-canonical purine NTP pyrophosphatase, RdgB/HAM1 family
TIGR00043	111	TIGR00043: rRNA maturation RNase YbeY
TIGR00054	421	TIGR00054: RIP metalloprotease RseP
TIGR00059	112	L17: ribosomal protein bL17
TIGR00061	101	L21: ribosomal protein bL21
TIGR00064	279	ftsY: signal recognition particle-docking protein FtsY
TIGR00065	353	ftsZ: cell division protein FtsZ
TIGR00082	115	rbfA: ribosome-binding factor A
TIGR00083	290	ribF: riboflavin biosynthesis protein RibF
TIGR00084	192	ruvA: Holliday junction DNA helicase RuvA
TIGR00086	144	smpB: SsrA-binding protein
TIGR00088	233	trmD: tRNA (guanine(37)-N(1))-methyltransferase
TIGR00090	99	rsfS_iojap_ybeB: ribosome silencing factor
TIGR00092	368	TIGR00092: GTP-binding protein YchF
TIGR00095	194	TIGR00095: 16S rRNA (guanine(966)-N(2))-methyltransferase RsmD
TIGR00115	410	tig: trigger factor
TIGR00158	148	L9: ribosomal protein bL9
TIGR00166	95	S6: ribosomal protein bS6
TIGR00168	165	infC: translation initiation factor IF-3
TIGR00186	240	rRNA_methyl_3: RNA methyltransferase, TrmH family, group 3
TIGR00194	574	uvrC: excinuclease ABC subunit C
TIGR00250	130	RNAse_H_YqgF: putative transcription antitermination factor YqgF
TIGR00336	173	pyrE: orotate phosphoribosyltransferase
TIGR00337	526	PyrG: CTP synthase
TIGR00344	847	alaS: alanine--tRNA ligase
TIGR00362	437	DnaA: chromosomal replication initiator protein DnaA
TIGR00382	414	clpX: ATP-dependent Clp protease, ATP-binding subunit ClpX
TIGR00392	861	ileS: isoleucine--tRNA ligase
TIGR00396	843	leuS_bact: leucine--tRNA ligase
TIGR00398	530	metG: methionine--tRNA ligase
TIGR00408	475	proS_fam_I: proline--tRNA ligase
TIGR00414	418	serS: serine--tRNA ligase
TIGR00416	454	sms: DNA repair protein RadA
TIGR00420	351	trmU: tRNA (5-methylaminomethyl-2-thiouridylate)-methyltransferase
TIGR00422	863	valS: valine--tRNA ligase
TIGR00431	210	TruB: tRNA pseudouridine(55) synthase
TIGR00435	466	cysS: cysteine--tRNA ligase
TIGR00436	270	era: GTP-binding protein Era
TIGR00442	406	hisS: histidine--tRNA ligase
TIGR00445	321	mraY: phospho-N-acetylmuramoyl-pentapeptide-transferase
TIGR00456	569	argS: arginine--tRNA ligase
TIGR00459	586	aspS_bact: aspartate--tRNA ligase
TIGR00460	315	fmt: methionyl-tRNA formyltransferase
TIGR00468	324	pheS: phenylalanine--tRNA ligase, alpha subunit
TIGR00472	798	pheT_bact: phenylalanine--tRNA ligase, beta subunit
TIGR00487	587	IF-2: translation initiation factor IF-2
TIGR00496	176	frr: ribosome recycling factor
TIGR00521	392	coaBC_dfp: phosphopantothenoylcysteine decarboxylase / phosphopantothenate--cysteine ligase
TIGR00539	361	hemN_rel: putative oxygen-independent coproporphyrinogen III oxidase
TIGR00549	276	mevalon_kin: mevalonate kinase
TIGR00580	923	mfd: transcription-repair coupling factor
TIGR00593	890	pola: DNA polymerase I
TIGR00615	196	recR: recombination protein RecR
TIGR00631	658	uvrb: excinuclease ABC subunit B
TIGR00634	563	recN: DNA repair protein RecN
TIGR00635	305	ruvB: Holliday junction DNA helicase RuvB
TIGR00643	629	recG: ATP-dependent DNA helicase RecG
TIGR00658	304	orni_carb_tr: ornithine carbamoyltransferase
TIGR00663	367	dnan: DNA polymerase III, beta subunit
TIGR00670	304	asp_carb_tr: aspartate carbamoyltransferase
TIGR00717	516	rpsA: ribosomal protein bS1
TIGR00729	207	TIGR00729: ribonuclease HII
TIGR00755	256	ksgA: ribosomal RNA small subunit methyltransferase A
TIGR00810	73	secG: preprotein translocase, SecG subunit
TIGR00922	172	nusG: transcription termination/antitermination factor NusG
TIGR00928	436	purB: adenylosuccinate lyase
TIGR00936	416	ahcY: adenosylhomocysteinase
TIGR00959	428	ffh: signal recognition particle protein
TIGR00963	787	secA: preprotein translocase, SecA subunit
TIGR00967	414	3a0501s007: preprotein translocase, SecY subunit
TIGR01009	212	rpsC_bact: ribosomal protein uS3
TIGR01011	225	rpsB_bact: ribosomal protein uS2
TIGR01017	200	rpsD_bact: ribosomal protein uS4
TIGR01029	154	rpsG_bact: ribosomal protein uS7
TIGR01032	114	rplT_bact: ribosomal protein bL20
TIGR01039	462	atpD: ATP synthase F1, beta subunit
TIGR01044	103	rplV_bact: ribosomal protein uL22
TIGR01059	639	gyrB: DNA gyrase, B subunit
TIGR01060	425	eno: phosphopyruvate hydratase
TIGR01063	800	gyrA: DNA gyrase, A subunit
TIGR01066	141	rplM_bact: ribosomal protein uL13
TIGR01071	144	rplO_bact: ribosomal protein uL15
TIGR01079	104	rplX_bact: ribosomal protein uL24
TIGR01082	449	murC: UDP-N-acetylmuramate--L-alanine ligase
TIGR01087	441	murD: UDP-N-acetylmuramoylalanine--D-glutamate ligase
TIGR01128	314	holA: DNA polymerase III, delta subunit
TIGR01146	286	ATPsyn_F1gamma: ATP synthase F1, gamma subunit
TIGR01164	126	rplP_bact: ribosomal protein uL16
TIGR01169	227	rplA_bact: ribosomal protein uL1
TIGR01171	275	rplB_bact: ribosomal protein uL2
TIGR01302	450	IMP_dehydrog: inosine-5'-monophosphate dehydrogenase
TIGR01391	414	dnaG: DNA primase
TIGR01393	595	lepA: elongation factor 4
TIGR01394	594	TypA_BipA: GTP-binding protein TypA/BipA
TIGR01510	155	coaD_prev_kdtB: pantetheine-phosphate adenylyltransferase
TIGR01632	140	L11_bact: ribosomal protein uL11
TIGR01951	131	nusB: transcription antitermination factor NusB
TIGR01953	340	NusA: transcription termination factor NusA
TIGR02012	321	tigrfam_recA: protein RecA
TIGR02013	1238	rpoB: DNA-directed RNA polymerase, beta subunit
TIGR02027	298	rpoA: DNA-directed RNA polymerase, alpha subunit
TIGR02075	233	pyrH_bact: UMP kinase
TIGR02258	180	2_5_ligase: 2'-5' RNA ligase
TIGR02273	166	16S_RimM: 16S rRNA processing protein RimM
TIGR02350	596	prok_dnaK: chaperone protein DnaK
TIGR02350	1147	rpoC_TIGR: DNA-directed RNA polymerase, beta' subunit
TIGR02350	355	dnaX_nterm: DNA polymerase III, subunit gamma and tau
TIGR02651	302	RNase_Z: ribonuclease Z
TIGR02729	329	Obg_CgtA: Obg family GTPase CgtA
TIGR03263	180	guanyl_kin: guanylate kinase
TIGR03594	432	GTPase_EngA: ribosome-associated GTPase EngA
TIGR03625	202	L3_bact: 50S ribosomal protein uL3
TIGR03632	117	uS11_bact: ribosomal protein uS11
TIGR03654	175	L6_bact: ribosomal protein uL6
TIGR03723	314	T6A_TsaD_YgjD: tRNA threonylcarbamoyl adenosine modification protein TsaD
TIGR03725	212	T6A_YeaZ: tRNA threonylcarbamoyl adenosine modification protein YeaZ
TIGR03953	188	rplD_bact: 50S ribosomal protein uL4
