# Supplementary material for: Common Presence of Phototrophic Gemmatimonadota in Temperate Freshwater Lakes
Source: mSystems. 2021 Mar 16;6(2):e01241-20. doi: 10.1128/mSystems.01241-20 (PMC8547001; doi:10.1128/mSystems.01241-20)
Supplement: TABLE S3 [file msystems.01241-20-st003.xlsx]

## Sheet: List1
NAME	RE-16jun15	RE-4nov15	RE-20apr16	RE-15aug16	RE-9nov16	RE-14apr17	RE-23may17	RE-27jun17	RE-26jul17	RE-18aug17	RE-22sep17	RE-10oct17	RE-7nov17	RE-10jan18	RE-5feb18	RH-20apr16	RH-15aug16	RH-9nov16	RH-14apr17	RH-23may17	RH-27jun17	RH-26jul17	RH-18aug17	RH-22sep17	RH-10oct17	RH-7nov17	RH-10jan18	RH-5feb18
RE-15aug16-bin119	0.02	0.01	0	2.18	0	0	0	0.01	0.02	0.14	0.02	0	0	0	0	0	0.02	0	0	0	0	0	0.01	0.02	0.01	0	0	0
RE-23may17-bin307	0.31	0	0.01	0	0	0.03	0.09	0.01	0	0	0	0	0.01	0.02	0.02	0.01	0	0	0.01	0.01	0.01	0	0.01	0	0	0	0.01	0.02
RE-23may17-bin493	0.72	0.01	0.02	0	0.04	0.02	0.2	0.01	0	0	0	0	0.03	0.01	0.01	0.01	0	0	0.01	0.01	0.01	0	0	0	0	0	0.01	0.01
RE-26jul17-bin69	0.02	0.01	0	0.01	0	0	0	0.76	0.43	0.22	0.05	0.01	0	0	0	0	0.01	0	0	0	0.04	0.06	0.02	0.04	0.01	0	0	0
RE-27jun17-bin159	0.03	0.01	0	0.01	0	0.01	0	0.73	0.39	0.21	0.05	0.01	0	0	0	0	0.01	0	0	0	0.04	0.05	0.02	0.04	0.01	0	0	0
RE-4nov15-bin191	0	0.33	0	0	0.93	0	0	0	0	0	0.07	0.09	0.22	0.21	0.25	0.04	0.4	0.87	0.56	1.45	1.19	0.56	0.53	0.11	0.57	0.21	0.22	0.39
RE-9nov16-bin200	0	0.09	0	0	1.16	0	0	0	0	0	0	0	0.08	0.14	0.15	0.69	6.26	3.24	2.05	1.91	0.08	0.03	0.06	0.05	0.04	0.09	0.14	0.21
RH-14apr17-bin229	0	0.08	0.01	0	0.93	0	0	0	0	0	0.06	0.04	0.25	0.68	0.76	0.53	0.58	0.44	0.43	0.59	0.99	0.9	1.21	0.42	0.54	0.47	0.68	1.17
RH-14apr17-bin388	0	0.31	0	0	0.9	0	0	0	0	0	0.07	0.09	0.21	0.2	0.25	0.04	0.39	0.83	0.54	1.42	1.15	0.54	0.52	0.11	0.55	0.21	0.22	0.38
RH-14apr17-bin488	0	0.09	0	0	1.17	0	0	0	0	0	0	0	0.09	0.14	0.16	0.71	6.19	3.22	2.14	1.97	0.1	0.03	0.06	0.05	0.04	0.08	0.13	0.22
RH-15aug16-bin146	0	0.32	0	0	0.91	0	0	0	0	0	0.07	0.09	0.21	0.21	0.25	0.04	0.39	0.87	0.54	1.42	1.16	0.55	0.53	0.11	0.57	0.22	0.22	0.38
RH-15aug16-bin88	0	0.09	0	0	1.19	0	0	0	0	0	0	0	0.09	0.14	0.16	0.73	6.36	3.29	2.08	1.9	0.08	0.03	0.06	0.05	0.04	0.08	0.14	0.22
RH-15aug16-bin95	0	0.08	0	0	0.92	0	0	0	0	0	0.06	0.03	0.24	0.67	0.75	0.52	0.58	0.44	0.42	0.58	0.98	0.89	1.2	0.41	0.54	0.46	0.67	1.17
RH-18aug17-bin102	0	0.08	0	0	0.93	0	0	0	0	0	0.05	0.03	0.24	0.68	0.74	0.52	0.57	0.43	0.42	0.58	0.98	0.89	1.21	0.41	0.53	0.46	0.67	1.16
RH-20apr16-bin187	0	0.08	0	0	0.93	0	0	0	0	0	0.06	0.03	0.24	0.67	0.75	0.53	0.58	0.44	0.42	0.58	0.98	0.89	1.2	0.41	0.53	0.46	0.67	1.18
RH-20apr16-bin202	0	0.09	0	0	1.18	0	0	0	0	0	0	0	0.09	0.14	0.16	0.72	6.31	3.27	2.04	1.86	0.08	0.03	0.06	0.05	0.04	0.08	0.13	0.22
RH-20apr16-bin262	0	0	0	0	0.01	0	0	0	0	0	0	0	0.09	0.17	0.09	0.27	0.05	0	0.04	0.04	0.02	0.01	0.04	0.01	0.01	0.01	0.17	0.1
RH-23may17-bin1112	0	0.31	0	0	0.9	0	0	0	0	0	0.07	0.09	0.22	0.2	0.24	0.04	0.39	0.82	0.54	1.43	1.16	0.55	0.53	0.11	0.54	0.2	0.21	0.38
RH-23may17-bin425	0	0.08	0.01	0	0.93	0	0	0	0	0	0.06	0.03	0.24	0.67	0.75	0.53	0.58	0.44	0.42	0.58	0.97	0.89	1.19	0.41	0.53	0.46	0.67	1.16
RH-23may17-bin540	0	0	0	0	0.01	0	0	0	0	0	0	0	0.09	0.17	0.08	0.25	0.05	0	0.04	0.04	0.02	0.01	0.03	0.01	0.01	0.01	0.17	0.1
RH-23may17-bin574	0	0.09	0	0	1.17	0	0	0	0	0	0	0	0.09	0.14	0.16	0.71	6.2	3.22	2.14	1.97	0.1	0.03	0.06	0.05	0.04	0.08	0.13	0.22
RH-23may17-bin649	0.04	0	0	0	0	0.09	0.02	0	0	0	0	0	0	0	0.01	0.01	0	0	0.02	0.06	0.02	0.01	0.01	0	0	0	0	0.01
RH-26jul17-bin212	0	0.31	0	0	0.9	0	0	0	0	0	0.07	0.09	0.21	0.2	0.24	0.04	0.39	0.84	0.54	1.43	1.18	0.56	0.54	0.11	0.56	0.21	0.21	0.38
RH-26jul17-bin234	0	0.08	0.01	0	0.93	0	0	0	0	0	0.06	0.04	0.25	0.68	0.75	0.53	0.58	0.44	0.43	0.58	0.99	0.9	1.21	0.42	0.54	0.46	0.67	1.17
RH-27jun17-bin202	0	0.3	0	0	0.88	0	0	0	0	0	0.07	0.09	0.21	0.2	0.24	0.04	0.38	0.8	0.53	1.41	1.15	0.54	0.52	0.11	0.54	0.2	0.21	0.37
RH-27jun17-bin280	0	0.07	0	0	0.9	0	0	0	0	0	0.05	0.03	0.24	0.66	0.74	0.51	0.56	0.43	0.42	0.57	0.96	0.89	1.19	0.41	0.52	0.45	0.66	1.14
RH-9nov16-bin179	0	0.08	0	0.01	0.93	0	0	0	0	0	0.06	0.03	0.24	0.68	0.76	0.53	0.58	0.44	0.43	0.58	0.98	0.9	1.2	0.41	0.54	0.46	0.68	1.18
RH-9nov16-bin182	0	0.09	0	0	1.19	0	0	0	0	0	0	0	0.09	0.15	0.16	0.73	6.4	3.32	2.08	1.89	0.08	0.03	0.06	0.05	0.04	0.08	0.14	0.22
