# Supplementary material for: Common Presence of Phototrophic Gemmatimonadota in Temperate Freshwater Lakes
Source: mSystems. 2021 Mar 16;6(2):e01241-20. doi: 10.1128/mSystems.01241-20 (PMC8547001; doi:10.1128/mSystems.01241-20)
Supplement: TABLE S4 [file msystems.01241-20-st002.xlsx]

## Sheet: PGC genes
Genes encoding reaction center proteins
pufB	light-harvesting antenna LH1, beta subunit
pufA	light-harvesting antenna LH1, alpha subunit
pufL	photosynthetic reaction center L subunit
pufM	photosynthetic reaction center M subunit
pufC	photosynthetic reaction center cytochrome c
puhA	photosynthetic reaction center H subunit
Bacteriochlorophyll biosynthesis genes
bchH	Mg-chelatase subunit H
bchI	Mg-chelatase subunit I
bchD	Mg-chelatase subunit D
bchM	Mg-protoporphyrin IX SAM O-methyltransferase
acsF	Mg protoporphyrin IX monoethyl ester oxidative cyclase (aerobic)
bchB	protochlorophyllide reductase (DPOR), subunit B
bchL	protochlorophyllide reductase (DPOR), subunit L
bchN	protochlorophyllide reductase (DPOR), subunit N
bchX	bacteriochlorophyllide reductase subunit X
bchY	bacteriochlorophyllide reductase subunit Y
bchZ	bacteriochlorophyllide reductase subunit Z
bchF	2-vinyl bacteriochlorophyllide hydratase
bchC	3-hydroxyethyl bacteriochlorophyllide a dehydrogenase
bchG	bacteriochlorophyll a synthase
bch2	bacteriochlorophyll synthase 4.5 kDa chain
bchP	geranylgeranyl reductase
bchO	putative hydrolases or acyltransferases
Carotenoid biosynthesis genes
crtF	hydroxyneurosporene-O-methyltransferase
crtI	phytoene dehydrogenase
Genes encoding reaction center assembly proteins
puhB	photosynthetic complex assembly factorPuhB
puhC	photosynthetic complex assembly factorPuhC
puhE	photosynthetic complex assembly factor PuhE
Other
ppsR	transcriptional regulator, PpsR-CrtJ
B12	predicted cobalamin binding protein
lhaA	lhaA protein
Pkinase	protein kinase domain containing protein
PP2C	protein phosphatase 2C
VWFA	von Willebrand factor type A domain
frhB	Coenzyme F420-reducing hydrogenase

## Sheet: PGC order of genes
MAG	PHOTOTROPHIC GROUP	CONTIG	GENES	INSERT OF GENES PRESENT IN G. phototrophica	PRESENCE OF GENE bch2 or FrhB
RH-18aug17-102	PG1	29	FrhB-G-PpsR-B12-F-N-B-H-L-M-hp-acsF-lhaA-puhA-puhA-puhB-puhC	MISSING	FrhB
		36	pufM-pufL-antenna complex-antenna complex-antenna complex-O-Z-Y-X-C-crtF-I-D-puhE
RH-26jul17-234	PG1	35	hp-pufL-antenna complex-antenna complex-antenna complex-O-Z-Y-X-C-crtF-I-D-puhE	MISSING	FrhB
		47	P-FrhB-hp-G-PpsR-B12-F
		115	pufC-hp
		130	L-M-hp-acsF-lhaA-puhA-puhA-puhB-puhC-pufC-pufM
RH-23may17-425	PG1	28	hp-pufM-pufL-antenna complex-antenna complex-antenna complex-O-Z-Y-X-C-crtF-I-D-puhE	MISSING	FrhB
		85	hp-hp-B12-F-N-B-H
		133	L-M-hp-acsF-lhaA-puhA-puhA-puhB-puhC-pufC
RH-15aug16-95	PG1	8	P-FrhB-G-PpsR-B12-F-N-B-H-L-M-hp-acsF-lhaA-puhA-puhA-puhB-puhC-pufC-pufM-pufL-antenna complex-antenna complex-antenna complex-O-Z-Y-X-C-crtF-I-D-puhE	MISSING	FrhB
RH-27jun17-280	PG1	20	N-B-H-L-M-hp-acsF-lhaA-puhA-puhA-puhB-puhC-pufC-pufM-pufL-antenna complex-antenna complex-antenna complex-O-Z-Y-X-C-crtF-I	MISSING	FrhB
RH-14apr17-229	PG1	108	F-N-B-H	MISSING	FrhB
		39	L-M-hp-acsF-lhaA-puhA-puhA-puhB-puhC-pufC-pufM-pufL-antenna complex-antenna complex-antenna complex-O-Z-Y-X-C-crtF-I-D-puhE
RH-20apr16-187	PG1	9	P-FrhB-G-PpsR-B12-F-N-B-H-L-M-hp-acsF-lhaA-puhA-puhA-puhB-puhC-pufC-pufM-pufL-antenna complex-antenna complex-antenna complex-O-Z-Y-X-C-crtF-I-D-puhE	MISSING	FrhB
RH-9nov16-179	PG1	2	P-FrhB-hp-G-PpsR-B12-F-N-B-H-L-M-hp-acsF-lhaA-puhA-puhA-puhB-puhC-pufC-pufM-pufL-antenna complex-antenna complex-antenna complex-O-Z-Y-X-C-crtF-I-D-puhE	MISSING	FrhB
Jr-7aug17-35	PG1	5	P-FrhB-G-PpsR-B12-F-N-B-H-L-M-hp-acsF-lhaA-puhA-puhA-puhB-puhC-pufC-pufM	MISSING	FrhB
		27	antenna complex-antenna complex-antenna complex-O-Z-Y-X-C-crtF-I-D-puhE
ZE-Oct18-bin162	PG2	41	P-2-G-PpsR-B12-F-N-B-hp-hp	Present 2 hypothetical proteins	2
		66	lhaA-puhA-puhA-puhB-puhC-hp-hp-pufC-pufM-pufL-antenna complex-antenna complex-antenna complex-O-Z-Y
		181	H-L-M-hp-acsF
ZE-13Oct10-106	PG2	18	P-2-G-PpsR-B12-F-N-B-H-L-M-hp-acsF-lhaA-puhA-puhA-puhB-puhC-hp-hp-pufC-pufM-pufL-antenna complex-antenna complex-antenna complex-O-Z	Present 2 hypothetical proteins	2
		106	X-C-crtF-I-D
ZE-3nov15-170	PG2	47	H-L-M-hp-acsF-lhaA-puhA-puhA-puhB-puhC-hp	Present 1 hypothetical protein	/
		191	I-D
		287	Y-X
RE-23may17-307	PG2	25	hp-pufC-pufM-pufL-antenna complex-antenna complex-antenna complex-O-Z-Y-X-C-crtF-I-D-puhE	Present	2
		37	P-2-G-PpsR-B12-F-N-B-H-L-M-hp-acsF-lhaA-puhA-puhA-puhB-puhC-hp-hp-hp-hp-hp-Pkinase-PP2C
RE-23may17-493	PG2	3	H-L-M-hp-acsF-lhaA-puhA-puhA-puhB-puhC-hp-hp-hp-hp-hp-Pkinase-PP2C-VWFA-pufC-pufM-pufL-antenna complex-antenna complex-antenna complex-O-Z-Y-X-C-crtF-I-D-puhE	Present	/
RE-26jul17-69	PG2	12	M-hp-acsF-lhaA-puhA-puhA-puhB-puhC-pufC-pufM-pufL-antenna complex-antenna complex-antenna complex-O-Z-Y-X-C-crtF-I-D-puhE	MISSING	2
		52	P-2-G-PpsR-B12-F-N-B-H-L
RH-23may17-649	PG2	16	N-B-H-L-M-hp-acsF-lhaA-puhA-puhA-puhB-puhC-hp-pufC-pufM-pufL-antenna complex-antenna complex-antenna complex-O-hp	Present 1 hypothetical protein	/
		263	G-PpsR-B12-F
		346	pufC-pufM-pufL-antenna complex-hp
RE-15aug16-119	PG2	57	F-N-B-H-L-M-hp-acsF-lhaA-puhA-puhA-puhB-puhC-hp-hp-Pkinase-PP2C-hp	Present	/
		128	pufC-pufM-pufL-antenna complex-antenna complex-antenna complex-O-Z-Y-X-C
RH-20apr16-262	PG3	17	L-M-hp-acsF-lhaA-puhA-puhA-puhB-puhC-pufC-pufM-pufL-antenna complex-antenna complex-antenna complex-O-Z-Y-X-hp	MISSING	/
RH-23may17-540	PG3	79	X-C-crtF-I-D-puhE	MISSING	/
		140	F-N-B-H-L
		271	hp-pufL-antenna complex-antenna complex-antenna complex-O-Z-hp
		373	lhaA-puhA-puhA-puhB-puhC
